# Supplementary material for: Remediating Reduced Autobiographical Memory in Healthy Older Adults With Computerized Memory Specificity Training (c-MeST): An Observational Before-After Study
Source: J Med Internet Res. 2019 May 14;21(5):e13333. doi: 10.2196/13333 (PMC6538238; doi:10.2196/13333)
Supplement: Multimedia Appendix 2 [file jmir_v21i5e13333_app2.xlsx]

## Sheet: All AMTs
Age	AMT Pre A or B	AMT Pre Score
68	AMT A	10
73	AMT B	10
75	AMT A	4
77	AMT B	1
78	AMT A	4
58	AMT B	9
60	AMT B	7
61	AMT B	1
67	AMT A	10
68	AMT A	2
70	AMT B	9
75	AMT B	9
75	AMT A	10
78	AMT B	1
90	AMT B	9
65	AMT A	6
69	AMT A	4
75	AMT B	7
76	AMT B	10
79	AMT A	7
55	AMT A	5
63	AMT A	4
63	AMT B	8
68	AMT B	6
69	AMT B	9
69	AMT A	10
69	AMT A	10
72	AMT A	9
73	AMT A	4
75	AMT B	9
77	AMT A	7
77	AMT A	10
64	AMT B	9
55	AMT A	3
61	AMT A	10
61	AMT B	9
62	AMT B	7
66	AMT B	9
67	AMT A	10
70	AMT A	9
71	AMT B	7
75	AMT B	6
64	AMT A	10
68	AMT A	10
70	AMT B	8
73	AMT B	9
61	AMT B	7
63	AMT A	9
64	AMT A	6
68	AMT A	9
69	AMT B	10
71	AMT A	9
78	AMT A	10
63	AMT A	7
65	AMT A	4
52	AMT A	10
64	AMT A	8
69	AMT B	10
72	AMT B	8
74	AMT A	5
64	AMT B	5
65	AMT B	5
70	AMT A	3
53	AMT A	2
72	AMT B	8
79	AMT B	2
60	AMT B	10
63	AMT B	7
69	AMT A	2
75	AMT B	9
62	AMT A	9
69	AMT A	7
74	AMT B	9
74	AMT A	5
79	AMT A	8
62	AMT B	10
65	AMT A	10
65	AMT B	8
71	AMT B	9
72	AMT A	2
72	AMT B	4
84	AMT A	1
62	AMT A	10
63	AMT A	10
67	AMT B	9
65	AMT B	2
74	AMT A	10
77	AMT A	10
79	AMT A	10
60	AMT A	4
60	AMT B	10
62	AMT B	4
62	AMT A	6
64	AMT B	9
65	AMT B	2
66	AMT B	5
67	AMT B	6
67	AMT A	8
68	AMT A	9
69	AMT B	10
69	AMT B	6
70	AMT A	3
71	AMT A	10
72	AMT A	9
72	AMT A	10
76	AMT B	6
78	AMT A	9
78	AMT A	3
81	AMT B	8
61	AMT B	2
64	AMT B	9
66	AMT A	10
68	AMT B	9
72	AMT A	0
74	AMT A	10
81	AMT A	7
57	AMT B	9
59	AMT B	10
60	AMT A	10
60	AMT A	7
63	AMT A	10
63	AMT A	8
64	AMT A	2
65	AMT B	10
65	AMT A	6
65	AMT B	9
66	AMT B	9
66	AMT A	8
66	AMT B	6
66	AMT A	7
67	AMT A	10
68	AMT A	9
69	AMT B	7
69	AMT B	9
72	AMT B	7
73	AMT B	8
73	AMT B	7
73	AMT A	3
74	AMT B	7
67	AMT B	4
65	AMT B	9
72	AMT A	0
70	AMT A	6
68	AMT B	9
74	AMT B	1
75	AMT A	8
77	AMT B	7
51	AMT B	10
70	AMT B	3
79	AMT B	6
81	AMT A	6
71	AMT B	9
73	AMT B	4
75	AMT A	10
77	AMT B	3
78	AMT A	9
66	AMT B	8
	AMT A	10
66	AMT B	3
67	AMT B	10
68	AMT A	9
71	AMT B	8
74	AMT B	4
68	AMT A	6
81	AMT B	10
63	AMT A	8
86	AMT A	7
63	AMT B	4
65	AMT B	7
65	AMT A	5
64	AMT A	6
66	AMT B	10
66	AMT B	1
66	AMT B	8
79	AMT B	6
74	AMT A	0
78	AMT B	5

## Sheet: Pre Post Measures
	Version		Pre-intervention measurement					Version		Post-intervention measurement
UserID	AMT	MEPS	AMT	PHQ-9	RRS-5	MEPS (M/E)		AMT	MEPS	AMT	PHQ-9	RRS-5	MEPS (M/E)
51	A	B	5	0	7	1.67	4.33	B	A	10	0	8	1.67	3.67
52	B	A	3	4	6			A	B	6	0	10
53	A	A	2	6	8	4.67	6	B	B	9	3	7	3	5.33
54	B	B	5	0	5	2.67	5.33	A	A	8	0	5	3.33	5
56	A	B	6	1	9	3	5.33	B	A	8	0	8	4.67	5.33
57	B	A	3	0	6	2.67	5	A	B	9	0	6	1.67	4.67
59	A	A	5	5	10	1.67	4.33	B	B	8	1	P	1.67	4.33
60	A	A	6	3	8	1.67	4	B	B	10	1	6	3	5.67
61	A	A	4	0	7	1	2.67	B	B	5	3	6	1.67	4.33
62	B	B	2	6	12	2	3.67	A	A	7	5	12	2.67	5
63	B	B	4	2	8	3	5	A	A	8	3	9	1.33	5.33
65	A	B	3	12	13	2	5.33	B	A	7	4	9	2.67	5.33
67	B	B	1	3	6	1	3.33	A	A	7	3	7	1	4
70	A	B	3	4	8	3.33	6.33	B	A	10	5	8	4.33	6.67
71	A	B	3	1	5	1.33	3	B	A	9	0	6	0.67	2.33
72	A	A	2	4	6	3.67	5	B	B	6	4	6	2.67	5
73	A	B	2	3	7	1	3	B	A	7	10	11	0	1
74	B	B	6	7	11	2.67	5.33	A	A	8	10	8	1.67	3.67
76	B	A	4	0	5	2.33	4.67	A	B	8	0	6	1.67	2.33
77	B	B	2	3	6	1.67	3.33	A	A	7	5	6	2	5.67
78	A	B	6	3	7	1.33	3.33	B	A	2	3	8	1.67	3.33

## Sheet: Scores per session
User	Session			Cues provided	Total	% score 1st attempts	Total on 3 attempts	% score on all attempts	Score 1st attempt / attempts * 1	Extra point 2nd attempt	Score 2 attempt / cues * 2	Extra point 3th attempt	Total 2nd and 3th attempts	Score 3 attempt / cues * 3	Average attempts for specific	Fail at all attempts	Skipped cue 1st attempt	% skipped cues	Skipped cue 2nd attempt	Skipped cue 3th attempt
51	1			11	7	63.6364	9	81.8182	0.777778	2	0.444444	0	2	0	1.22222	18.1818	1	9.09091
51	2			11	10	90.9091	10	90.9091	1	0	0	0	0	0	1	9.09091	1	9.09091
51	3			11	7	63.6364	7	63.6364	1	0	0	0	0	0	1	36.3636	3	27.2727	1
51	4			11	9	81.8182	10	90.9091	0.9	1	0.2	0	1	0	1.1	9.09091	1	9.09091
51	5			11	9	81.8182	9	81.8182	1	0	0	0	0	0	1	18.1818	2	18.1818
51	6			11	8	72.7273	8	72.7273	1	0	0	0	0	0	1	27.2727	3	27.2727	1
51	7			11	9	81.8182	9	81.8182	1	0	0	0	0	0	1	18.1818	1	9.09091
51	8			11	8	72.7273	8	72.7273	1	0	0	0	0	0	1	27.2727	3	27.2727
51	9			11	9	81.8182	9	81.8182	1	0	0	0	0	0	1	18.1818	2	18.1818
52	1			11	6	54.5455	8	72.7273	0.75	2	0.5	0	2	0	1.25	27.2727	1	9.09091
52	2			11	7	63.6364	7	63.6364	1	0	0	0	0	0	1	36.3636	1	9.09091	2
52	3			11	6	54.5455	6	54.5455	1	0	0	0	0	0	1	45.4545	4	36.3636	1
52	4			11	6	54.5455	6	54.5455	1	0	0	0	0	0	1	45.4545	4	36.3636
52	5			11	4	36.3636	5	45.4545	0.8	1	0.4	0	1	0	1.2	54.5455	4	36.3636	1
52	6			11	6	54.5455	6	54.5455	1	0	0	0	0	0	1	45.4545	4	36.3636
52	7			11	3	27.2727	4	36.3636	0.75	1	0.5	0	1	0	1.25	63.6364	2	18.1818	2
52	8			11	3	27.2727	3	27.2727	1	0	0	0	0	0	1	72.7273	6	54.5455
52	9			11	3	27.2727	4	36.3636	0.75	1	0.5	0	1	0	1.25	63.6364	3	27.2727
53	1			11	11	100	11	100	1	0	0	0	0	0	1	0	0	0
53	2			11	10	90.9091	10	90.9091	1	0	0	0	0	0	1	9.09091	0	0
53	3			11	6	54.5455	7	63.6364	0.857143	1	0.285714	0	1	0	1.14286	36.3636	4	36.3636
53	4			11	8	72.7273	8	72.7273	1	0	0	0	0	0	1	27.2727	2	18.1818	1
53	5			11	9	81.8182	10	90.9091	0.9	1	0.2	0	1	0	1.1	9.09091	1	9.09091
53	6			11	9	81.8182	9	81.8182	1	0	0	0	0	0	1	18.1818	2	18.1818
53	7			11	8	72.7273	8	72.7273	1	0	0	0	0	0	1	27.2727	3	27.2727
53	8			11	9	81.8182	9	81.8182	1	0	0	0	0	0	1	18.1818	1	9.09091
53	9			11	7	63.6364	8	72.7273	0.875	1	0.25	0	1	0	1.125	27.2727	3	27.2727
54	1			11	8	72.7273	9	81.8182	0.888889	0	0	1	1	0.333333	1.22222	18.1818	0	0
54	2			11	10	90.9091	10	90.9091	1	0	0	0	0	0	1	9.09091	0	0
54	3			11	7	63.6364	8	72.7273	0.875	1	0.25	0	1	0	1.125	27.2727	0	0
54	4			11	6	54.5455	6	54.5455	1	0	0	0	0	0	1	45.4545	2	18.1818
54	5			11	10	90.9091	10	90.9091	1	0	0	0	0	0	1	9.09091	0	0
54	6			11	8	72.7273	10	90.9091	0.8	2	0.4	0	2	0	1.2	9.09091	0	0
54	7			11	8	72.7273	9	81.8182	0.888889	1	0.222222	0	1	0	1.11111	18.1818	0	0
54	8			11	8	72.7273	9	81.8182	0.888889	1	0.222222	0	1	0	1.11111	18.1818	1	9.09091
54	9			11	10	90.9091	11	100	0.909091	1	0.181818	0	1	0	1.09091	0	0	0
56	1			11	9	81.8182	11	100	0.818182	0	0	2	2	0.545455	1.36364	0	0	0
56	2			11	8	72.7273	9	81.8182	0.888889	1	0.222222	0	1	0	1.11111	18.1818	1	9.09091		1
56	3			11	8	72.7273	11	100	0.727273	3	0.545455	0	3	0	1.27273	0	0	0
56	4			11	9	81.8182	12	109.091	0.75	3	0.5	0	3	0	1.25	-9.09091	0	0
56	5			9	7	77.7778	8	88.8889	0.875	0	0	1	1	0.375	1.25	11.1111	1	11.1111
56	6			11	5	45.4545	7	63.6364	0.714286	2	0.571429	0	2	0	1.28571	36.3636	1	9.09091	1
56	7			11	11	100	11	100	1	0	0	0	0	0	1	0	0	0	1
56	8			11	7	63.6364	9	81.8182	0.777778	1	0.222222	1	2	0.333333	1.33333	18.1818	0	0
56	9			11	9	81.8182	11	100	0.818182	2	0.363636	0	2	0	1.18182	0	0	0
57	1			11	8	72.7273	10	90.9091	0.8	2	0.4	0	2	0	1.2	9.09091	0	0	1
57	2			11	11	100	11	100	1	0	0	0	0	0	1	0	0	0
57	3			11	10	90.9091	10	90.9091	1	0	0	0	0	0	1	9.09091	1	9.09091
57	4			11	11	100	11	100	1	0	0	0	0	0	1	0	0	0
57	5			11	9	81.8182	9	81.8182	1	0	0	0	0	0	1	18.1818	1	9.09091
57	6			11	10	90.9091	10	90.9091	1	0	0	0	0	0	1	9.09091	0	0
57	7			11	9	81.8182	9	81.8182	1	0	0	0	0	0	1	18.1818	2	18.1818
57	8			11	11	100	11	100	1	0	0	0	0	0	1	0	0	0
57	9			11	11	100	11	100	1	0	0	0	0	0	1	0	0	0
59	1			11	10	90.9091	10	90.9091	1	0	0	0	0	0	1	9.09091	0	0
59	2			11	9	81.8182	10	90.9091	0.9	1	0.2	0	1	0	1.1	9.09091	0	0
59	3			11	9	81.8182	9	81.8182	1	0	0	0	0	0	1	18.1818	1	9.09091
59	4			11	10	90.9091	11	100	0.909091	1	0.181818	0	1	0	1.09091	0	0	0
59	5			11	7	63.6364	8	72.7273	0.875	0	0	1	1	0.375	1.25	27.2727	2	18.1818
59	6			11	10	90.9091	11	100	0.909091	1	0.181818	0	1	0	1.09091	0	0	0
59	7			9	8	88.8889	8	88.8889	1	0	0	0	0	0	1	11.1111	1	11.1111
59	8			11	10	90.9091	10	90.9091	1	0	0	0	0	0	1	9.09091	1	9.09091
59	9			11	10	90.9091	10	90.9091	1	0	0	0	0	0	1	9.09091	1	9.09091
60	1			11	10	90.9091	10	90.9091	1	0	0	0	0	0	1	9.09091	1	9.09091
60	2			11	11	100	11	100	1	0	0	0	0	0	1	0	0	0
60	3			9	9	100	9	100	1	0	0	0	0	0	1	0	0	0
60	4			7	4	57.1429	4	57.1429	1	0	0	0	0	0	1	42.8571	0	0
60	5			9	7	77.7778	7	77.7778	1	0	0	0	0	0	1	22.2222	0	0
60	6			10	8	80	8	80	1	0	0	0	0	0	1	20	1	10
60	7			10	10	100	10	100	1	0	0	0	0	0	1	0	0	0
60	8			11	11	100	11	100	1	0	0	0	0	0	1	0	0	0
60	9			11	11	100	11	100	1	0	0	0	0	0	1	0	0	0
61	1			11	9	81.8182	9	81.8182	1	0	0	0	0	0	1	18.1818	0	0		1
61	2			11	9	81.8182	10	90.9091	0.9	0	0	1	1	0.3	1.2	9.09091	1	9.09091
61	3			11	9	81.8182	10	90.9091	0.9	1	0.2	0	1	0	1.1	9.09091	1	9.09091
61	4			11	10	90.9091	10	90.9091	1	0	0	0	0	0	1	9.09091	1	9.09091
61	5			11	10	90.9091	10	90.9091	1	0	0	0	0	0	1	9.09091	1	9.09091
61	6			11	9	81.8182	9	81.8182	1	0	0	0	0	0	1	18.1818	1	9.09091
61	7			11	4	36.3636	4	36.3636	1	0	0	0	0	0	1	63.6364	0	0
61	8			11	10	90.9091	10	90.9091	1	0	0	0	0	0	1	9.09091	0	0
61	9			11	6	54.5455	6	54.5455	1	0	0	0	0	0	1	45.4545	3	27.2727	1
62	1			11	9	81.8182	9	81.8182	1	0	0	0	0	0	1	18.1818	2	18.1818
62	2			11	8	72.7273	8	72.7273	1	0	0	0	0	0	1	27.2727	2	18.1818
62	3			9	5	55.5556	5	55.5556	1	0	0	0	0	0	1	44.4444	3	33.3333
62	4			11	8	72.7273	8	72.7273	1	0	0	0	0	0	1	27.2727	3	27.2727
62	5			11	5	45.4545	5	45.4545	1	0	0	0	0	0	1	54.5455	5	45.4545	1
63	1			11	11	100	11	100	1	0	0	0	0	0	1	0	0	0
63	2			11	10	90.9091	10	90.9091	1	0	0	0	0	0	1	9.09091	1	9.09091
63	3			11	5	45.4545	5	45.4545	1	0	0	0	0	0	1	54.5455	6	54.5455
63	4			11	5	45.4545	5	45.4545	1	0	0	0	0	0	1	54.5455	5	45.4545
63	5			10	4	40	4	40	1	0	0	0	0	0	1	60	6	60
63	6			11	7	63.6364	7	63.6364	1	0	0	0	0	0	1	36.3636	2	18.1818	2
63	7			11	5	45.4545	5	45.4545	1	0	0	0	0	0	1	54.5455	5	45.4545
63	8			11	6	54.5455	6	54.5455	1	0	0	0	0	0	1	45.4545	4	36.3636
63	9			11	3	27.2727	3	27.2727	1	0	0	0	0	0	1	72.7273	9	81.8182
65	1			11	8	72.7273	9	81.8182	0.888889	1	0.222222	0	1	0	1.11111	18.1818	0	0
65	2			11	9	81.8182	10	90.9091	0.9	1	0.2	0	1	0	1.1	9.09091	1	9.09091
65	3			11	9	81.8182	10	90.9091	0.9	1	0.2	0	1	0	1.1	9.09091	0	0
65	4			11	11	100	11	100	1	0	0	0	0	0	1	0	0	0
65	5			11	9	81.8182	11	100	0.818182	2	0.363636	0	2	0	1.18182	0	0	0
65	6			11	9	81.8182	11	100	0.818182	2	0.363636	0	2	0	1.18182	0	0	0
65	7			11	9	81.8182	9	81.8182	1	0	0	0	0	0	1	18.1818	2	18.1818
65	8			11	11	100	11	100	1	0	0	0	0	0	1	0	0	0
65	9			11	11	100	11	100	1	0	0	0	0	0	1	0	0	0
67	1			11	5	45.4545	8	72.7273	0.625	3	0.75	0	3	0	1.375	27.2727	1	9.09091
67	2			11	5	45.4545	7	63.6364	0.714286	2	0.571429	0	2	0	1.28571	36.3636	0	0
67	3			11	7	63.6364	8	72.7273	0.875	1	0.25	0	1	0	1.125	27.2727	0	0	1	1
67	4			11	6	54.5455	7	63.6364	0.857143	1	0.285714	0	1	0	1.14286	36.3636	2	18.1818	2
67	5			11	6	54.5455	7	63.6364	0.857143	1	0.285714	0	1	0	1.14286	36.3636	4	36.3636
67	6			11	8	72.7273	8	72.7273	1	0	0	0	0	0	1	27.2727	3	27.2727
67	7			11	8	72.7273	8	72.7273	1	0	0	0	0	0	1	27.2727	2	18.1818	1
67	8			11	5	45.4545	7	63.6364	0.714286	2	0.571429	0	2	0	1.28571	36.3636	3	27.2727	1
67	9			11	8	72.7273	8	72.7273	1	0	0	0	0	0	1	27.2727	3	27.2727
70	1			11	10	90.9091	10	90.9091	1	0	0	0	0	0	1	9.09091	1	9.09091
70	2			11	10	90.9091	10	90.9091	1	0	0	0	0	0	1	9.09091	1	9.09091
70	3			11	11	100	11	100	1	0	0	0	0	0	1	0	0	0
70	4			11	10	90.9091	11	100	0.909091	1	0.181818	0	1	0	1.09091	0	0	0
70	5			11	9	81.8182	9	81.8182	1	0	0	0	0	0	1	18.1818	1	9.09091
70	6			11	10	90.9091	10	90.9091	1	0	0	0	0	0	1	9.09091	0	0
70	7			11	11	100	11	100	1	0	0	0	0	0	1	0	0	0
70	8			11	11	100	11	100	1	0	0	0	0	0	1	0	0	0
70	9			11	11	100	11	100	1	0	0	0	0	0	1	0	0	0
71	1			11	9	81.8182	9	81.8182	1	0	0	0	0	0	1	18.1818	1	9.09091
71	2			11	8	72.7273	9	81.8182	0.888889	1	0.222222	0	1	0	1.11111	18.1818	1	9.09091
71	3			11	9	81.8182	11	100	0.818182	2	0.363636	0	2	0	1.18182	0	0	0
71	4			11	11	100	11	100	1	0	0	0	0	0	1	0	0	0
72	1			11	8	72.7273	10	90.9091	0.8	2	0.4	0	2	0	1.2	9.09091	0	0
72	2			11	6	54.5455	7	63.6364	0.857143	0	0	1	1	0.428571	1.28571	36.3636	0	0
72	3			11	5	45.4545	6	54.5455	0.833333	1	0.333333	0	1	0	1.16667	45.4545	0	0	2	1
72	4			11	8	72.7273	8	72.7273	1	0	0	0	0	0	1	27.2727	1	9.09091	2
72	5			11	4	36.3636	4	36.3636	1	0	0	0	0	0	1	63.6364	0	0	3	1
72	6			11	3	27.2727	7	63.6364	0.428571	4	1.14286	0	4	0	1.57143	36.3636	0	0		1
72	7			11	3	27.2727	3	27.2727	1	0	0	0	0	0	1	72.7273	1	9.09091	3	1
72	8			11	2	18.1818	2	18.1818	1	0	0	0	0	0	1	81.8182	1	9.09091	5	1
72	9			11	1	9.09091	1	9.09091	1	0	0	0	0	0	1	90.9091	0	0	2	6
73	1			11	10	90.9091	11	100	0.909091	1	0.181818	0	1	0	1.09091	0	0	0
73	2			11	11	100	11	100	1	0	0	0	0	0	1	0	0	0
73	3			11	10	90.9091	10	90.9091	1	0	0	0	0	0	1	9.09091	0	0
73	4			11	11	100	11	100	1	0	0	0	0	0	1	0	0	0
73	5			11	11	100	11	100	1	0	0	0	0	0	1	0	0	0
73	6			11	10	90.9091	10	90.9091	1	0	0	0	0	0	1	9.09091	0	0
73	7			11	11	100	11	100	1	0	0	0	0	0	1	0	0	0
73	8			11	8	72.7273	9	81.8182	0.888889	1	0.222222	0	1	0	1.11111	18.1818	2	18.1818
73	9			11	10	90.9091	10	90.9091	1	0	0	0	0	0	1	9.09091	1	9.09091
74	1			11	9	81.8182	10	90.9091	0.9	1	0.2	0	1	0	1.1	9.09091	0	0
74	2			11	10	90.9091	10	90.9091	1	0	0	0	0	0	1	9.09091	0	0
74	3			10	10	100	10	100	1	0	0	0	0	0	1	0	0	0
74	4			10	10	100	10	100	1	0	0	0	0	0	1	0	0	0
74	5			11	6	54.5455	8	72.7273	0.75	1	0.25	1	2	0.375	1.375	27.2727	0	0
74	6			6	5	83.3333	5	83.3333	1	0	0	0	0	0	1	16.6667	1	16.6667
74	7			10	8	80	8	80	1	0	0	0	0	0	1	20	1	10
74	8			9	7	77.7778	8	88.8889	0.875	1	0.25	0	1	0	1.125	11.1111	0	0
74	9			6	6	100	6	100	1	0	0	0	0	0	1	0	0	0
76	1			11	8	72.7273	9	81.8182	0.888889	0	0	1	1	0.333333	1.22222	18.1818	0	0
76	2			11	7	63.6364	7	63.6364	1	0	0	0	0	0	1	36.3636	1	9.09091	1
76	3			11	11	100	11	100	1	0	0	0	0	0	1	0	0	0
76	4			11	9	81.8182	10	90.9091	0.9	0	0	1	1	0.3	1.2	9.09091	0	0
76	5			11	9	81.8182	10	90.9091	0.9	0	0	1	1	0.3	1.2	9.09091	0	0		1
76	6			11	10	90.9091	11	100	0.909091	0	0	1	1	0.272727	1.18182	0	0	0
76	7			11	9	81.8182	10	90.9091	0.9	1	0.2	0	1	0	1.1	9.09091	0	0	1
76	8			11	9	81.8182	9	81.8182	1	0	0	0	0	0	1	18.1818	1	9.09091	1
76	9			11	9	81.8182	10	90.9091	0.9	0	0	1	1	0.3	1.2	9.09091	1	9.09091
77	1			11	9	81.8182	10	90.9091	0.9	1	0.2	0	1	0	1.1	9.09091	1	9.09091
77	2			11	4	36.3636	6	54.5455	0.666667	2	0.666667	0	2	0	1.33333	45.4545	2	18.1818
77	3			11	7	63.6364	7	63.6364	1	0	0	0	0	0	1	36.3636	4	36.3636
77	4			11	9	81.8182	10	90.9091	0.9	1	0.2	0	1	0	1.1	9.09091	1	9.09091
77	5			11	7	63.6364	9	81.8182	0.777778	2	0.444444	0	2	0	1.22222	18.1818	2	18.1818
77	6			11	8	72.7273	9	81.8182	0.888889	1	0.222222	0	1	0	1.11111	18.1818	2	18.1818
77	7			11	8	72.7273	9	81.8182	0.888889	1	0.222222	0	1	0	1.11111	18.1818	2	18.1818
77	8			11	8	72.7273	9	81.8182	0.888889	1	0.222222	0	1	0	1.11111	18.1818	2	18.1818
77	9			11	10	90.9091	10	90.9091	1	0	0	0	0	0	1	9.09091	0	0		1
78	1			11	5	45.4545	8	72.7273	0.625	1	0.25	2	3	0.75	1.625	27.2727	1	9.09091
78	2			11	5	45.4545	6	54.5455	0.833333	1	0.333333	0	1	0	1.16667	45.4545	3	27.2727
78	3			11	2	18.1818	3	27.2727	0.666667	1	0.666667	0	1	0	1.33333	72.7273	1	9.09091	3	1
78	4			11	3	27.2727	4	36.3636	0.75	1	0.5	0	1	0	1.25	63.6364	3	27.2727	1
78	5			9	3	33.3333	3	33.3333	1	0	0	0	0	0	1	66.6667	5	55.5556
78	6			10	2	20	3	30	0.666667	1	0.666667	0	1	0	1.33333	70	2	20		1
78	7			11	4	36.3636	4	36.3636	1	0	0	0	0	0	1	63.6364	4	36.3636		1
78	8			11	2	18.1818	2	18.1818	1	0	0	0	0	0	1	81.8182	5	45.4545	2	1
78	9			11	4	36.3636	6	54.5455	0.666667	2	0.666667	0	2	0	1.33333	45.4545	2	18.1818

## Sheet: Feasibility Questions
Participant	Session1Question1	Session2Question1	S3Q1	S4Q1	S5Q1	S6Q1	S7Q1	S8Q1	S9Q1	Session1Question2	S2Q2	S3Q2	S4Q2	S5Q2	S6Q2	S7Q2	S8Q2	S9Q2	Session1Question3	S2Q3	S3Q3	S4Q3	S5Q3	S6Q3	S7Q3	S8Q3	S9Q3
51	8	8	7	6	7	7	7	7	8	8	8	7	8	8	8	9	8	9	3	3	3	3	3	3	3	3	3
52	2	4	4	3	4	4	3	2	5	9	8	8	6	6	9	9	10	9	3	5	3	3	3	3	3	3	3
53	8	4	3	8	8			6	8	7	6	7	8	8			8	9	4	5	4	4	3			3	3
54	6	6	4	5	3	5	5	5	5	1	2	3	4	5	6	7	8	6	6	4	5	5	5	6	6	7
56	9	5	5	3	7	3		8	8	9	9	8	8	8	8		8	8	3	3	3	3	3	3		3	3
57	8	8	8	8	8	8	8	8	8	8	8	8	8	8	8	8	8	8	4	4	4	4	4	4	5	4	4
59	8	8	8	8	8	8	8	8	8	8	8	8	8	8	8	8	8	8	3	3	3	3	3	3	3	3	3
60	5	6	7	5	5	5	5	6	5	5	5	5	5	5	5	5	5	5	4	4	3	3	3	3	3	3	3
61	7	6	3	5	5	5	5	5	5	5	5	7	9	8	8	10	10	10	4	3	3	3	3	3	4	4	3
62	3	7	5	6	4					8	8	7	8	7					3	4	4	4	4
63	7	3	1	3	1	4	1	2	1	7	7	7	4	3	3	8	4	3	3	4	5	3	3	3	3	4	4
65	3	3	3	5	5	5	5	5	5	7	3	9	6	5	5	5	5	5	4	5	5	5	5	5	5	5	5
67	8		7	4	5	7	6	4	7	9		7	5	5	7	5	5	7	3		4	4	3	4	4	4	4
70	9	7	4	7	6	7	8	8	8	9	4	6	8	9	8	9	9	8	4	4	3	3	3	3	3	3	3
71	6	6	7	8						8	7	8	8						3	3	3
72	8	9	8	8	9	9	8	7	3	10	9	8	10	8	8	7	7	5	3	3	3	3	3	3	3	3	3
73	2	4	7	7	6	5	6	5	5	8	9	8	8	8	4	9	9	5	4	3	3	4	3	3	3	3	3
74
76	7	10	10	10	10	10	10	10	10	5	10	10	10	10	10	10	10	10	3	3	3	3	3	3	3	3	3
77	9	8	8	6	8	9	7	8	9	8	7	10	7	9	8	6	9	9	3	4	3	4	3	3	4	3	3
78
	6.47368	6.22222	5.73684	6.05263	6.05556	6.3125	6.13333	6.11765	6.35294	7.31579	6.83333	7.42105	7.26316	7.11111	7.0625	7.66667	7.70588	7.29412	3.52632	3.72222	3.52632	3.55556	3.33333	3.4375	3.66667	3.58824	3.3125
	2.36569	2.0738	2.37679	2.01311	2.28736	2.08866	2.26358	2.20461	2.34364	2.08307	2.22948	1.60955	1.79016	1.84355	1.91377	1.75933	1.8962	2.08461	0.772328	0.751904	0.772328	0.704792	0.685994	0.892095	0.9759	1.06412	0.60208
	2	3	1	3	1	3	1	2	1	1	2	3	4	3	3	5	4	3	3	3	3	3	3	3	3	3	3
	9	10	10	10	10	10	10	10	10	10	10	10	10	10	10	10	10	10	6	5	5	5	5	6	6	7	5
									6.15823									7.29114									3.51923
									2.18134									1.88964									0.79896
